# Supplementary material for: Selective Growth of MAPbBr3 Rounded Microcrystals on Micro-Patterned Single-Layer Graphene Oxide/Graphene Platforms with Enhanced Photo-Stability
Source: Nanomaterials (Basel). 2023 Sep 8;13(18):2513. doi: 10.3390/nano13182513 (PMC10538007; doi:10.3390/nano13182513)
Supplement: Supplementary file 1 [file nanomaterials-13-02513-s001.zip]

Archive with 1 entries (1 files):
- nanomaterials-2548660-supplementary.pdf
